# Supplementary material for: Required Elements in tRNA for Methylation by the Eukaryotic tRNA (Guanine-N2-) Methyltransferase (Trm11-Trm112 Complex)
Source: Int J Mol Sci. 2022 Apr 6;23(7):4046. doi: 10.3390/ijms23074046 (PMC8999500; doi:10.3390/ijms23074046)
Supplement: Supplementary file 1 [file ijms-23-04046-s001.zip]

Archive with 1 entries (1 files):
- ijms-1646530 - supplementary.pdf
